# Supplementary material for: Short- and long-term outcomes in isolated vs. hybrid thoracoscopic ablation in patients with atrial fibrillation: a systematic review and reconstructed individual patient data meta-analysis
Source: Europace. 2024 Sep 10;26(10):euae232. doi: 10.1093/europace/euae232 (PMC11448334; doi:10.1093/europace/euae232)
Supplement: euae232_Supplementary_Data [file euae232_supplementary_data.zip]

Archive with 3 entries (3 files):
- Revision 1 Supplementary Materials.docx
- Supplemental Figure 1.pdf
- Supplemental Figure 2.pdf
